# Supplementary material for: Comparative Neuroanatomy of Pediveliger Larvae of Various Bivalves from the Sea of Japan
Source: Biology (Basel). 2023 Oct 17;12(10):1341. doi: 10.3390/biology12101341 (PMC10604817; doi:10.3390/biology12101341)
Supplement: Supplementary file 1 [file biology-12-01341-s001.zip]

Archive with 5 entries (4 files):
- Figure S1.tif
- __MACOSX/
- __MACOSX/._Figure S1.tif
- Figure S2.tif
- __MACOSX/._Figure S2.tif
